# Supplementary material for: Biocontrol Effect and Antibacterial Mechanism of Bacillus velezensis TRMB57782 Against Alternaria gaisen Blotch in Korla Pears
Source: Biology (Basel). 2025 Jun 30;14(7):793. doi: 10.3390/biology14070793 (PMC12292782; doi:10.3390/biology14070793)
Supplement: Supplementary file 1 [file biology-14-00793-s001.zip]

Archive with 1 entries (1 files):
- biology-3680770-supplementary.pdf
